# Supplementary material for: Molecular characterization of multidrug-resistant ESKAPEE pathogens from clinical samples in Chonburi, Thailand (2017–2018)
Source: BMC Infect Dis. 2022 Aug 17;22:695. doi: 10.1186/s12879-022-07678-8 (PMC9386987; doi:10.1186/s12879-022-07678-8)
Supplement: Supplementary file 3 — Additional file 3: Table S3. Bacterial isolates and MLST results. [file 12879_2022_7678_MOESM3_ESM.xlsx]

## Sheet: All
Table S3. Bacterial isolates and MLST results
BioProject	Sample ID	Biosample accession	WGS organism	Collection Date	Specimen type	Hospital Ward	MLST
PRJNA814829	AMR-0001	SAMN27512407	Escherichia coli	2017-04-15	Urine	OPD	131
PRJNA814829	AMR-0002	SAMN27512410	Acinetobacter baumannii	2017-04-15	Pus from Wound	ICU Trauma	2
PRJNA814829	AMR-0003	SAMN27512411	Escherichia coli	2017-04-15	Urine	OPD Surg	3045
PRJNA814829	AMR-0004	SAMN27512416	Escherichia coli	2017-04-15	Urine	OPD Surg	354
PRJNA814829	AMR-0005	SAMN27512417	Acinetobacter baumannii	2017-04-15	Sputum	ICU Trauma	1124
PRJNA814829	AMR-0006	SAMN27512418	Escherichia coli	2017-04-15	Abdominal Fluid	Surg. Male	648
PRJNA814829	AMR-0007	SAMN27512420	Klebsiella pneumoniae	2017-04-15	Sputum	Med. Male	16
PRJNA814829	AMR-0008	SAMN27512421	Escherichia coli	2017-04-15	Urine	Med. Male	131
PRJNA814829	AMR-0009	SAMN27512422	Klebsiella pneumoniae	2017-04-15	Rectal Swab	Surg. Male	16
PRJNA814829	AMR-0010	SAMN27512423	Escherichia coli	2017-04-15	Urine	OPD Surg	131
PRJNA814829	AMR-0011	SAMN27615919	Escherichia coli	2017-04-15	Blood	Surg. Male	131
PRJNA814829	AMR-0012	SAMN27615920	Acinetobacter baumannii	2017-04-15	Blood	Med. Male	2
PRJNA814829	AMR-0013	SAMN27615980	Acinetobacter baumannii	2017-04-15	Pus from Wound	Med. Male	2
PRJNA814829	AMR-0014	SAMN27615982	Escherichia coli	2017-04-15	Sputum	ER	131
PRJNA814829	AMR-0015	SAMN27616043	Escherichia coli	2017-04-15	Urine	ICU Med	648
PRJNA814829	AMR-0016	SAMN27616044	Klebsiella pneumoniae	2017-04-15	Rectal Swab	Med. Male	16
PRJNA814829	AMR-0017	SAMN27616066	Klebsiella pneumoniae	2017-04-15	Rectal Swab	Med. Male	16
PRJNA814829	AMR-0018	SAMN27616108	Acinetobacter baumannii	2017-04-15	Rectal Swab	Med. Male	2
PRJNA814829	AMR-0019	SAMN27616109	Escherichia coli	2017-04-15	Urine	PED	131
PRJNA814829	AMR-0020	SAMN27616138	Acinetobacter baumannii	2017-04-15	Pus from Wound	Med. Male	1109
PRJNA814829	AMR-0021	SAMN27624991	Klebsiella pneumoniae	2017-04-15	Sputum	Med. Male	1658
PRJNA814829	AMR-0022	SAMN27624992	Acinetobacter baumannii	2017-04-15	Sputum	Med. Male	2
PRJNA814829	AMR-0023	SAMN27625047	Escherichia coli	2017-04-15	Urine	Med. Female	58
PRJNA814829	AMR-0024	SAMN27625048	Acinetobacter baumannii	2017-04-15	Urine	Med. Male	2
PRJNA814829	AMR-0025	SAMN27625050	Acinetobacter baumannii	2017-04-15	Urine	ICU Male	2
PRJNA814829	AMR-0026	SAMN27625052	Escherichia coli	2017-04-15	Urine	ICU Med	648
PRJNA814829	AMR-0027	SAMN27625053	Escherichia coli	2017-04-15	Urine	ER	405
PRJNA814829	AMR-0028	SAMN27646619	Klebsiella pneumoniae	2017-04-15	Urine	Med. Male	16
PRJNA814829	AMR-0030	SAMN27646620	Klebsiella pneumoniae	2017-04-15	Rectal Swab	Med. Male	16
PRJNA814829	AMR-0031	SAMN27646621	Escherichia coli	2017-04-15	Blood	ER	969
PRJNA814829	AMR-0032	SAMN27647124	Escherichia coli	2017-04-15	Urine	OPD Med	1193
PRJNA814829	AMR-0033	SAMN27647125	Klebsiella pneumoniae	2017-04-15	Blood	ICU Ped	4276
PRJNA814829	AMR-0034	SAMN27647126	Acinetobacter baumannii	2017-04-15	Sputum	Med. Male	2
PRJNA814829	AMR-0035	SAMN27647127	Escherichia coli	2017-04-15	Urine	Surg. Male	224
PRJNA814829	AMR-0036	SAMN27647128	Klebsiella pneumoniae	2017-04-15	Urine	ER	16
PRJNA814829	AMR-0037	SAMN27647131	Acinetobacter baumannii	2017-04-15	Sputum	ICU Med	2
PRJNA814829	AMR-0038	SAMN27647132	Klebsiella pneumoniae	2017-04-15	Rectal Swab	Med. Male	16
PRJNA814829	AMR-0039	SAMN27647133	Klebsiella pneumoniae	2017-04-15	Rectal Swab	Med. Male	16
PRJNA814829	AMR-0040	SAMN28613959	Escherichia coli	2017-04-15	Urine	ER	1193
PRJNA814829	AMR-0041	SAMN27647134	Acinetobacter baumannii	2017-04-15	Sputum	Med. Male	1109
PRJNA814829	AMR-0042	SAMN27647135	Escherichia coli	2017-04-15	Pus	Surg. Male	2003
PRJNA814829	AMR-0043	SAMN27648691	Klebsiella pneumoniae	2017-04-15	Rectal Swab	Surg. Med	16
PRJNA814829	AMR-0044	SAMN27648997	Escherichia coli	2017-04-15	Sputum	ICU Med	1193
PRJNA814829	AMR-0045	SAMN27648999	Klebsiella pneumoniae	2017-04-15	Blood	Med. Female	215
PRJNA814829	AMR-0046	SAMN27649000	Escherichia coli	2017-04-15	Urine	Surg. Male	1193
PRJNA814829	AMR-0047	SAMN27650065	Escherichia coli	2017-04-15	Urine	Surg. Male	224
PRJNA814829	AMR-0048	SAMN27651061	Acinetobacter baumannii	2017-04-15	Urine	Med. Female	2
PRJNA814829	AMR-0049	SAMN27652058	Escherichia coli	2017-04-15	Urine	ER	131
PRJNA814829	AMR-0050	SAMN27652059	Escherichia coli	2017-04-15	Sputum	Surg. Male	131
PRJNA814829	AMR-0051	SAMN27652060	Klebsiella pneumoniae	2017-04-15	Sputum	ICU Med	16
PRJNA814829	AMR-0052	SAMN27652295	Escherichia coli	2017-04-15	Urine	Med. Male	131
PRJNA814829	AMR-0053	SAMN27652406	Escherichia coli	2017-04-15	Abdominal	ER	131
PRJNA814829	AMR-0054	SAMN27652521	Klebsiella pneumoniae	2017-04-15	Rectal Swab	Med. Male	15
PRJNA814829	AMR-0055	SAMN27652522	Klebsiella pneumoniae	2017-04-15	Sputum	ICU Med	16
PRJNA814829	AMR-0056	SAMN27652523	Escherichia coli	2017-04-15	Urine	ER	131
PRJNA814829	AMR-0057	SAMN27652524	Escherichia coli	2017-04-15	Urine	OPD Surg	131
PRJNA814829	AMR-0058	SAMN27652525	Acinetobacter baumannii	2017-04-15	Sputum	Med. Male	1109
PRJNA814829	AMR-0059	SAMN27652527	Escherichia coli	2017-04-15	Urine	Med. Male	131
PRJNA814829	AMR-0060	SAMN27652528	Acinetobacter baumannii	2017-04-15	Sputum	Med. Male	2
PRJNA814829	AMR-0062	SAMN27652529	Acinetobacter baumannii	2017-04-15	Sputum	Surg. Male	2
PRJNA814829	AMR-0063	SAMN27652530	Klebsiella pneumoniae	2017-04-15	Sputum	ER	16
PRJNA814829	AMR-0064	SAMN27683582	Klebsiella pneumoniae	2017-04-15	Rectal Swab	Med. Male	16
PRJNA814829	AMR-0065	SAMN27683584	Acinetobacter baumannii	2017-04-15	Central Line	Surg. Female	2
PRJNA814829	AMR-0066	SAMN27683585	Klebsiella pneumoniae	2017-04-15	Sputum	Med. Male	147
PRJNA814829	AMR-0067	SAMN28613960	Escherichia coli	2017-04-15	Blood	Med. Female	127
PRJNA814829	AMR-0068	SAMN27683586	Escherichia coli	2017-04-15	Blood	Med. Male	131
PRJNA814829	AMR-0069	SAMN27683587	Escherichia coli	2017-04-15	Sputum	Surg. Male	2003
PRJNA814829	AMR-0070	SAMN27683588	Escherichia coli	2017-04-15	Pus from Wound	Surg. Male	1193
PRJNA814829	AMR-0071	SAMN27683589	Escherichia coli	2017-04-15	Urine	ER	648
PRJNA814829	AMR-0072	SAMN27683590	Acinetobacter baumannii	2017-04-15	Pus from Wound	ICU Surg	2
PRJNA814829	AMR-0074	SAMN27683985	Escherichia coli	2017-04-15	Urine	OPD Surg	131
PRJNA814829	AMR-0075	SAMN27683986	Escherichia coli	2017-04-15	Urine	Med. Male	131
PRJNA814829	AMR-0076	SAMN27684152	Escherichia coli	2017-04-15	Urine	Trauma Male	1193
PRJNA814829	AMR-0077	SAMN27684230	Escherichia coli	2017-04-15	PUS	Surg. Female	131
PRJNA814829	AMR-0079	SAMN27684231	Pseudomonas aeruginosa	2017-04-15	Sputum	Surg. Male	654
PRJNA814829	AMR-0080	SAMN27684232	Escherichia coli	2017-04-15	Urine	ER	2003
PRJNA814829	AMR-0081	SAMN27684233	Escherichia coli	2017-04-15	Urine	ER	1193
PRJNA814829	AMR-0082	SAMN27684624	Escherichia coli	2017-04-15	Catheter Tip	ICU Ped	NOVEL ST
PRJNA814829	AMR-0083	SAMN27684629	Escherichia coli	2017-04-15	Blood	Med. Male	410
PRJNA814829	AMR-0084	SAMN27684625	Escherichia coli	2017-04-15	Urine	Surg. Female	405
PRJNA814829	AMR-0085	SAMN27684626	Acinetobacter baumannii	2017-04-15	Sputum	Surg. Male	2
PRJNA814829	AMR-0086	SAMN27684628	Escherichia coli	2017-04-15	Sputum	Med. Female	131
PRJNA814829	AMR-0087	SAMN27684693	Escherichia coli	2017-04-15	Urine	Surg. Male	38
PRJNA814829	AMR-0088	SAMN27684694	Escherichia coli	2017-04-15	H/C	Med. Female	2003
PRJNA814829	AMR-0089	SAMN27684695	Escherichia coli	2017-04-15	Urine	ER	648
PRJNA814829	AMR-0090	SAMN27684696	Escherichia coli	2017-04-15	Sputum	Med. Female	3711
PRJNA814829	AMR-0091	SAMN27685286	Escherichia coli	2017-04-15	Urine	Surg. Male	224
PRJNA814829	AMR-0092	SAMN27685291	Klebsiella pneumoniae	2017-04-15	Sputum	Med. Male	16
PRJNA814829	AMR-0093	SAMN27685292	Escherichia coli	2017-04-15	PUS	Surg. Male	117
PRJNA814829	AMR-0094	SAMN27685293	Escherichia coli	2017-04-15	Urine	ER	131
PRJNA814829	AMR-0095	SAMN27685294	Acinetobacter baumannii	2017-04-15	Pus from Wound	Surg. Male	2
PRJNA814829	AMR-0096	SAMN27685295	Klebsiella pneumoniae	2017-04-15	Sputum	Med. Female	571
PRJNA814829	AMR-0097	SAMN27771027	Escherichia coli	2017-04-15	Tissue	ICU Surg	10
PRJNA814829	AMR-0098	SAMN27771028	Acinetobacter baumannii	2017-04-15	Sputum	ICU Med	2
PRJNA814829	AMR-0100	SAMN27771029	Klebsiella pneumoniae	2017-04-15	Urine	OPD Med	16
PRJNA814829	AMR-0101	SAMN27771031	Klebsiella pneumoniae	2017-04-15	Sputum	Med. Female	571
PRJNA814829	AMR-0102	SAMN27771032	Escherichia coli	2017-04-15	Urine	ER	131
PRJNA814829	AMR-0103	SAMN27771033	Escherichia coli	2017-04-15	Urine	OPD Med	131
PRJNA814829	AMR-0104	SAMN27771037	Escherichia coli	2017-04-15	Urine	ER	131
PRJNA814829	AMR-0105	SAMN27771038	Klebsiella pneumoniae	2017-04-15	Blood	Med. Male	16
PRJNA814829	AMR-0106	SAMN28613958	Acinetobacter baumannii	2017-04-15	Sputum	Med Female	2
PRJNA814829	AMR-0107	SAMN27771039	Escherichia coli	2017-04-15	Urine	ER	131
PRJNA814829	AMR-0108	SAMN27771042	Acinetobacter baumannii	2017-04-15	Sputum	Med. Male	2
PRJNA814829	AMR-0109	SAMN27771332	Acinetobacter baumannii	2017-04-15	Pus from Wound	Surg. Male	2
PRJNA814829	AMR-0110	SAMN27771363	Klebsiella pneumoniae	2017-04-15	Rectal Swab	Med. Male	16
PRJNA814829	AMR-0111	SAMN27771364	Escherichia coli	2017-04-15	Blood	Surg. Male	131
PRJNA814829	AMR-0112	SAMN27771365	Escherichia coli	2017-04-15	Urine	OPD Med	457
PRJNA814829	AMR-0113	SAMN27771366	Escherichia coli	2017-04-15	Blood	Med. Male	1081
PRJNA814829	AMR-0114	SAMN27771367	Escherichia coli	2017-04-15	PUS	Surg. Male	58
PRJNA814829	AMR-0115	SAMN27771368	Escherichia coli	2017-04-15	Urine	OPD Surg	405
PRJNA814829	AMR-0116	SAMN27772393	Escherichia coli	2017-04-15	Urine	ER	131
PRJNA814829	AMR-0117	SAMN27773134	Escherichia coli	2017-04-15	Tip	Surg. Female	131
PRJNA814829	AMR-0118	SAMN27773152	Escherichia coli	2017-04-15	Blood	Surg. Female	131
PRJNA814829	AMR-0119	SAMN27773153	Klebsiella pneumoniae	2017-04-15	Rectal Swab	Med. Male	16
PRJNA814829	AMR-0120	SAMN27773154	Acinetobacter baumannii	2017-04-15	Blood	ICU Med	2
PRJNA814829	AMR-0121	SAMN27773183	Acinetobacter baumannii	2017-04-15	Sputum	Surg. Female	2
PRJNA814829	AMR-0122	SAMN27773184	Escherichia coli	2017-04-15	Sputum	Med. Female	131
PRJNA814829	AMR-0123	SAMN27773185	Klebsiella pneumoniae	2017-04-15	Urine	ER	16
PRJNA814829	AMR-0124	SAMN27773187	Klebsiella pneumoniae	2017-04-15	Sputum	Med. Male	16
PRJNA814829	AMR-0125	SAMN27773194	Klebsiella pneumoniae	2017-04-15	Pus from Wound	Surg. Male	16
PRJNA814829	AMR-0126	SAMN27773195	Acinetobacter baumannii	2017-04-15	Blood	ICU Male	2
PRJNA814829	AMR-0128	SAMN27773196	Klebsiella pneumoniae	2017-04-15	Rectal Swab	ICU Med	16
PRJNA814829	AMR-0129	SAMN27773198	Klebsiella pneumoniae	2017-04-15	Rectal Swab	Med. Male	16
PRJNA814829	AMR-0130	SAMN27775986	Escherichia coli	2017-04-15	Rectal Swab	Surg. Female	44
PRJNA814829	AMR-0131	SAMN27775995	Klebsiella pneumoniae	2017-04-15	Urine	Med. Male	16
PRJNA814829	AMR-0132	SAMN27775997	Acinetobacter baumannii	2017-04-15	Blood	Med. Female	2
PRJNA814829	AMR-0133	SAMN27776000	Klebsiella pneumoniae	2017-04-15	Urine	Med. Male	16
PRJNA814829	AMR-0134	SAMN27776001	Klebsiella pneumoniae	2017-04-15	Sputum	Surg. Male	16
PRJNA814829	AMR-0135	SAMN27776003	Klebsiella pneumoniae	2017-04-15	Urine	Surg. Female	742
PRJNA814829	AMR-0136	SAMN27776023	Escherichia coli	2017-04-15	Blood	ICU Med	1193
PRJNA814829	AMR-0137	SAMN27776027	Enterobacter aerogenes	2017-04-15	Peritoneal Fluid	ICU Med	184
PRJNA814829	AMR-0138	SAMN27776029	Escherichia coli	2017-04-15	Sputum	Med. Male	457
PRJNA814829	AMR-0139	SAMN27776058	Klebsiella pneumoniae	2017-04-15	Blood	ICU Surg	307
PRJNA814829	AMR-0140	SAMN28045319	Klebsiella pneumoniae	2017-04-15	Urine	Surg. Male	16
PRJNA814829	AMR-0141	SAMN28045321	Acinetobacter baumannii	2017-04-15	Urine	Surg. Male	1131
PRJNA814829	AMR-0142	SAMN28045322	Escherichia coli	2017-04-15	Blood	ER	1193
PRJNA814829	AMR-0143	SAMN28045323	Escherichia coli	2017-04-15	Blood	Med. Male	354
PRJNA814829	AMR-0144	SAMN28045325	Enterobacter cloacae	2017-04-15	Urine	Surg. Male	184
PRJNA814829	AMR-0145	SAMN28045336	Acinetobacter baumannii	2017-04-15	Sputum	Surg. Male	25
PRJNA814829	AMR-0146	SAMN28045337	Pseudomonas aeruginosa	2017-04-15	Pus from Wound	Surg. Male	244
PRJNA814829	AMR-0147	SAMN28045338	Escherichia coli	2017-04-15	Sputum	Surg. Male	131
PRJNA814829	AMR-0148	SAMN28045347	Escherichia coli	2017-04-15	PUS	Surg. Male	2003
PRJNA814829	AMR-0149	SAMN28045348	Escherichia coli	2017-04-15	Urine	Med. Female	131
PRJNA814829	AMR-0150	SAMN28045356	Acinetobacter baumannii	2017-04-15	Urine	Surg. Male	215
PRJNA814829	AMR-0151	SAMN28045357	Staphylococcus aureus	2017-04-15	Sputum	ICU Surg	764
PRJNA814829	AMR-0152	SAMN28047318	Acinetobacter baumannii	2017-04-16	Sputum	Med. Male	2
PRJNA814829	AMR-0153	SAMN28047319	Staphylococcus aureus	2017-04-16	Pus	Surg Male	764
PRJNA814829	AMR-0154	SAMN28047321	Staphylococcus aureus	2017-04-16	Sputum	Med Male	22
PRJNA814829	AMR-0155	SAMN28047322	Staphylococcus aureus	2017-04-16	Sputum	Med Female	764
PRJNA814829	AMR-0156	SAMN28047323	Staphylococcus aureus	2017-04-16	Blood	Med Male	1232
PRJNA814829	AMR-0157	SAMN28047330	Staphylococcus aureus	2017-04-16	Sputum	Med Male	22
PRJNA814829	AMR-0158	SAMN28047574	Staphylococcus aureus	2017-04-16	Sputum	Med Male	1
PRJNA814829	AMR-0159	SAMN28047575	Staphylococcus aureus	2017-04-16	Pus	Surg Male	764
PRJNA814829	AMR-0160	SAMN28052908	Staphylococcus aureus	2017-04-16	Content	Surg Male	764
PRJNA814829	AMR-0162	SAMN28052911	Staphylococcus aureus	2017-11-25	Sputum	ER	228
PRJNA814829	AMR-0163	SAMN28052914	Enterococcus faecium	2017-05-02	Abdominal Fluid	ICU Med	17
PRJNA814829	AMR-0164	SAMN28052915	Staphylococcus aureus	2017-05-01	Pus	Surg Male	188
PRJNA814829	AMR-0165	SAMN28052946	Staphylococcus aureus	2017-01-29	Pus	Med Female	834
PRJNA814829	AMR-0167	SAMN28052947	Staphylococcus aureus	2018-07-13	Blood	Med Male	1232
PRJNA814829	AMR-0168	SAMN28052948	Staphylococcus aureus	2018-07-13	Central line	Med Male	228
PRJNA814829	AMR-0169	SAMN28052949	Staphylococcus aureus	2016-10-19	Sputum	ICU Med	764
PRJNA814829	AMR-0170	SAMN28095543	Staphylococcus aureus	2016-11-28	Sputum	Surg Male	764
PRJNA814829	AMR-0171	SAMN28095544	Staphylococcus aureus	2016-12-02	Fluid	OPD Ortho	228
PRJNA814829	AMR-0172	SAMN28095565	Staphylococcus aureus	2018-07-13	Fluid	Surg Male	764
PRJNA814829	AMR-0173	SAMN28095566	Klebsiella pneumoniae	2017-04-23	Urine	Med Female	16
PRJNA814829	AMR-0174	SAMN28095567	Acinetobacter baumannii	2018-07-13	Sputum	ICU Med	2
PRJNA814829	AMR-0175	SAMN28095568	Escherichia coli	2017-04-23	Urine	OPD Med	43
PRJNA814829	AMR-0177	SAMN28095569	Klebsiella pneumoniae	2017-04-22	Sputum	Med Male	16
PRJNA814829	AMR-0178	SAMN28095600	Escherichia coli	2017-04-20	Urine	ER	43
PRJNA814829	AMR-0179	SAMN28095601	Enterobacter hormaechei	2017-04-20	Pus	Sur Male	N/A
PRJNA814829	AMR-0180	SAMN28095602	Escherichia coli	2017-04-23	Abdominal fluid	Med Female	43
PRJNA814829	AMR-0181	SAMN28095603	Klebsiella pneumoniae	2018-07-13	Sputum	Med Female	16
PRJNA814829	AMR-0182	SAMN28095604	Escherichia coli	2017-04-23	Blood	Med Female	494
PRJNA814829	AMR-0183	SAMN28095605	Escherichia coli	2017-04-23	Blood	Sur Male	NOVEL ST
PRJNA814829	AMR-0184	SAMN28095606	Acinetobacter baumannii	2017-05-04	Pus	Sur Male	215
PRJNA814829	AMR-0186	SAMN28095607	Klebsiella pneumoniae	2017-05-02	Urine	Med Female	37
PRJNA814829	AMR-0187	SAMN28095608	Escherichia coli	2017-05-01	Blood	Med Male	NOVEL ST
PRJNA814829	AMR-0188	SAMN28095609	Escherichia coli	2017-04-26	Urine	OPD Med	53
PRJNA814829	AMR-0189	SAMN28095610	Klebsiella pneumoniae	2018-07-13	Sputum	Med Male	15
PRJNA814829	AMR-0190	SAMN28095646	Escherichia coli	2018-07-13	Urine	OPD Sug	506
PRJNA814829	AMR-0191	SAMN28095647	Pseudomonas aeruginosa	2017-05-03	Sputum	Med Male	244
PRJNA814829	AMR-0192	SAMN28095648	Escherichia coli	2017-04-26	Urine	Med Female	43
PRJNA814829	AMR-0193	SAMN28095649	Escherichia coli	2017-05-03	Urine	Ped	NOVEL ST
PRJNA814829	AMR-0194	SAMN28097299	Escherichia coli	2017-05-03	Urine	OPD Sug	43
PRJNA814829	AMR-0195	SAMN28097300	Escherichia coli	2017-05-03	Urine	Med Female	43
PRJNA814829	AMR-0196	SAMN28097301	Acinetobacter baumannii	2017-04-26	Sputum	ICU Med	2
PRJNA814829	AMR-0197	SAMN28097302	Klebsiella pneumoniae	2017-08-02	Urine	ER	16
PRJNA814829	AMR-0198	SAMN28097303	Klebsiella pneumoniae	2017-08-02	Urine	Sur Male	17
PRJNA814829	AMR-0199	SAMN28097304	Acinetobacter baumannii	2017-08-02	Sputum	Med Male	98
PRJNA814829	AMR-0200	SAMN28097305	Escherichia coli	2017-08-02	Blood	Ped	53
PRJNA814829	AMR-0201	SAMN28097306	Escherichia coli	2017-08-02	Urine	Med Female	471
PRJNA814829	AMR-0201-PacBio	SAMN29722450	Escherichia coli	2017-08-02	Urine	Med Female	471
PRJNA814829	AMR-0202	SAMN28097314	Klebsiella pneumoniae	2017-08-02	Sputum	ICU Ped	20
PRJNA814829	AMR-0203	SAMN28097315	Klebsiella pneumoniae	2017-08-02	Sputum	Med Male	16
PRJNA814829	AMR-0204	SAMN28097316	Escherichia coli	2017-08-02	Sputum	Med Male	471
PRJNA814829	AMR-0205	SAMN28097317	Escherichia coli	2017-08-02	Sputum	ICU Med	39
PRJNA814829	AMR-0206	SAMN28097318	Acinetobacter baumannii	2017-08-02	Urine	Sur Male	25
PRJNA814829	AMR-0207	SAMN28097319	Escherichia coli	2017-08-02	Urine	ER	53
PRJNA814829	AMR-0208	SAMN28097320	Klebsiella pneumoniae	2017-08-02	Sputum	Med Male	15
PRJNA814829	AMR-0209	SAMN28097321	Escherichia coli	2017-08-02	Urine	ER	NOVEL ST
PRJNA814829	AMR-0210	SAMN28097322	Klebsiella pneumoniae	2017-08-02	Sputum	Med Male	16
PRJNA814829	AMR-0211	SAMN28097323	Acinetobacter baumannii	2017-08-02	Sputum	ICU Sur	2
PRJNA814829	AMR-0212	SAMN28097366	Escherichia coli	2017-08-02	Urine	OPD Med	43
PRJNA814829	AMR-0213	SAMN28097367	Acinetobacter baumannii	2017-08-02	Sputum	Med Male	2
PRJNA814829	AMR-0214	SAMN28097376	Escherichia coli	2017-08-02	Urine	Sur Male	53
PRJNA814829	AMR-0215	SAMN28097377	Escherichia coli	2017-08-02	Urine	ER	NOVEL ST
PRJNA814829	AMR-0216	SAMN28097402	Escherichia coli	2017-08-02	Urine	ER	43
PRJNA814829	AMR-0217	SAMN28097407	Acinetobacter baumannii	2017-08-02	Blood	Med Male	1850
PRJNA814829	AMR-0218	SAMN28097408	Escherichia coli	2017-08-02	Blood	Med Male	43
PRJNA814829	AMR-0219	SAMN28097432	Escherichia coli	2017-08-02	Urine	OPD Sug	739
PRJNA814829	AMR-0220	SAMN28097434	Escherichia coli	2017-08-02	Urine	OPD Med	471
PRJNA814829	AMR-0220-PacBio	SAMN28616691	Escherichia coli	2017-08-02	Urine	OPD Med	471
PRJNA814829	AMR-0221	SAMN28105844	Escherichia coli	2017-08-02	Urine	ER	43
PRJNA814829	AMR-0222	SAMN28097483	Escherichia coli	2017-08-02	Urine	Sur Male	634
PRJNA814829	AMR-0223	SAMN28097484	Escherichia coli	2017-08-02	Blood	Med Male	NOVEL ST
PRJNA814829	AMR-0224	SAMN28097485	Klebsiella pneumoniae	2017-08-02	Urine	ER	307
PRJNA814829	AMR-0225	SAMN28097486	Escherichia coli	2017-08-02	Sputum	Med Male	471
PRJNA814829	AMR-0226	SAMN28097487	Acinetobacter baumannii	2017-08-02	Sputum	Med Male	2
PRJNA814829	AMR-0227	SAMN28097488	Klebsiella pneumoniae	2017-08-02	Sputum	Med Male	336
PRJNA814829	AMR-0228	SAMN28097489	Klebsiella pneumoniae	2017-08-02	Sputum	Med Male	16
PRJNA814829	AMR-0229	SAMN28097506	Klebsiella pneumoniae	2017-08-02	Sputum	ICU Ped	4869
PRJNA814829	AMR-0230	SAMN28105042	Klebsiella pneumoniae	2017-08-02	Blood	Med Male	147
PRJNA814829	AMR-0231	SAMN28105043	Pseudomonas aeruginosa	2017-08-02	Urine	Med Female	3390
PRJNA814829	AMR-0232	SAMN28105044	Acinetobacter baumannii	2017-08-02	Sputum	Med Male	2
PRJNA814829	AMR-0233	SAMN28105045	Escherichia coli	2017-08-02	Urine	ER	594
PRJNA814829	AMR-0234	SAMN28105353	Pseudomonas aeruginosa	2017-08-02	Urine	OPD Med	2613
PRJNA814829	AMR-0235	SAMN28105354	Enterococcus faecium	2017-08-02	Urine	Med Male	17
PRJNA814829	AMR-0236	SAMN28105355	Klebsiella pneumoniae	2017-08-02	Urine	OPD Med	307
PRJNA814829	AMR-0237	SAMN28105356	Klebsiella pneumoniae	2017-08-02	Sputum	Med Male	16
PRJNA814829	AMR-0238	SAMN28105385	Klebsiella pneumoniae	2017-08-02	Urine	OPD Med	307
PRJNA814829	AMR-0239	SAMN28105386	Acinetobacter baumannii	2017-08-02	Sputum	ICU Med	2
PRJNA814829	AMR-0240	SAMN28105387	Pseudomonas aeruginosa	2017-08-02	Urine	Sur Female	3390
PRJNA814829	AMR-0241	SAMN28105388	Escherichia coli	2017-08-02	Sputum	ICU Sur	NOVEL ST
PRJNA814829	AMR-0242	SAMN28105389	Escherichia coli	2017-08-02	Urine	ER	43
PRJNA814829	AMR-0243	SAMN28105392	Escherichia coli	2017-08-02	Urine	Sur Male	506
PRJNA814829	AMR-0244	SAMN28105393	Pseudomonas aeruginosa	2017-08-02	Sputum	Med Male	244
PRJNA814829	AMR-0245	SAMN28105394	Acinetobacter baumannii	2017-08-02	Sputum	Med Male	2
PRJNA814829	AMR-0246	SAMN28105691	Escherichia coli	2017-08-02	Urine	OPD	43
PRJNA814829	AMR-0247	SAMN28105695	Escherichia coli	2017-08-02	Urine	Sur Male	471
PRJNA814829	AMR-0248	SAMN28105696	Pseudomonas aeruginosa	2017-08-02	Urine	Sur Male	654
PRJNA814829	AMR-0249	SAMN28105697	Escherichia coli	2017-08-02	Blood	ER	43
PRJNA814829	AMR-0250	SAMN28105698	Klebsiella pneumoniae	2017-08-02	Urine	Sur Male	11
PRJNA814829	AMR-0251	SAMN28105699	Escherichia coli	2017-08-02	Pus	Sur Female	10
PRJNA814829	AMR-0251-PacBio	SAMN29722451	Escherichia coli	2017-08-02	Pus	Sur Female	10
PRJNA814829	AMR-0252	SAMN28105700	Klebsiella pneumoniae	2017-08-02	Blood	ICU Ped	4869
PRJNA814829	AMR-0253	SAMN28105701	Klebsiella pneumoniae	2017-08-02	Sputum	ICU Sur	45
PRJNA814829	AMR-0254	SAMN28105703	Escherichia coli	2017-08-02	Urine	Ped	43
PRJNA814829	AMR-0254-PacBio	SAMN29722452	Escherichia coli	2017-08-02	Urine	Ped	43
PRJNA814829	AMR-0255	SAMN28105704	Klebsiella pneumoniae	2017-08-02	Urine	Med Female	22
PRJNA814829	AMR-0256	SAMN28105705	Escherichia coli	2017-08-02	Sputum	Med Male	39
PRJNA814829	AMR-0257	SAMN28105706	Klebsiella pneumoniae	2017-08-02	Sputum	Sur Male	16
PRJNA814829	AMR-0258	SAMN28105707	Klebsiella pneumoniae	2017-08-02	Urine	Sur Male	580
PRJNA814829	AMR-0259	SAMN28105708	Acinetobacter baumannii	2017-08-02	Tissue swab	Sur Female	2
PRJNA814829	AMR-0260	SAMN28105709	Klebsiella pneumoniae	2017-08-02	Blood	Med Male	147
PRJNA814829	AMR-0261	SAMN28105710	Escherichia coli	2017-08-02	Urine	Sur Male	43
PRJNA814829	AMR-0262	SAMN28158361	Escherichia coli	2017-08-02	Urine	OPD	2
PRJNA814829	AMR-0263	SAMN28158362	Escherichia coli	2017-08-02	Blood	ER	8
PRJNA814829	AMR-0264	SAMN28158363	Klebsiella pneumoniae	2017-08-02	Urine	OPD Sug	15
PRJNA814829	AMR-0265	SAMN28158584	Escherichia coli	2017-08-02	Blood	Med Male	471
PRJNA814829	AMR-0266	SAMN28158585	Klebsiella pneumoniae	2017-08-02	Sputum	Med Male	16
PRJNA814829	AMR-0267	SAMN28158586	Acinetobacter baumannii	2017-08-02	Sputum	Med Male	2
PRJNA814829	AMR-0268	SAMN28158587	Escherichia coli	2017-08-02	Urine	ER	8
PRJNA814829	AMR-0269	SAMN28158588	Klebsiella pneumoniae	2017-08-02	Urine	OPD	16
PRJNA814829	AMR-0270	SAMN28158591	Acinetobacter baumannii	2017-08-02	Sputum	ICU Med	2
PRJNA814829	AMR-0271	SAMN28158592	Klebsiella pneumoniae	2017-08-02	Urine	Med Male	NOVEL ST
PRJNA814829	AMR-0272	SAMN28158593	Klebsiella pneumoniae	2017-08-02	Sputum	Med Male	16
PRJNA814829	AMR-0273	SAMN28158594	Escherichia coli	2017-08-02	Urine	OPD Med	NOVEL ST
PRJNA814829	AMR-0274	SAMN28158740	Escherichia coli	2017-08-02	Urine	ER	43
PRJNA814829	AMR-0276	SAMN28158741	Escherichia coli	2017-08-02	Sputum	Med Male	471
PRJNA814829	AMR-0277	SAMN28158742	Escherichia coli	2017-08-02	Urine	Med Female	43
PRJNA814829	AMR-0278	SAMN28158743	Acinetobacter baumannii	2017-08-02	Pus	Surg Male	2
PRJNA814829	AMR-0279	SAMN28158744	Escherichia coli	2017-08-02	Urine	Med Male	8
PRJNA814829	AMR-0280	SAMN28158748	Enterococcus faecium	2017-12-16	Urine	ICU Med	17
PRJNA814829	AMR-0281	SAMN28158749	Enterococcus faecium	2018-07-13	Urine	ICU Med	NOVEL ST
PRJNA814829	AMR-0282	SAMN28158750	Acinetobacter baumannii	2017-09-08	Wound	OR Surg	2
PRJNA814829	AMR-0283	SAMN28158751	Escherichia coli	2017-09-08	Urine	Surg Male	739
PRJNA814829	AMR-0284	SAMN28158752	Escherichia coli	2017-09-08	Blood	ER	43
PRJNA814829	AMR-0285	SAMN28158753	Acinetobacter baumannii	2017-09-07	Urine	ER	578
PRJNA814829	AMR-0286	SAMN28592032	Acinetobacter baumannii	2017-09-07	Urine	ER	2
PRJNA814829	AMR-0287	SAMN28592033	Escherichia coli	2017-09-06	Urine	ICU Med	43
PRJNA814829	AMR-0288	SAMN28592034	Escherichia coli	2017-09-05	Wound	OR Surg	43
PRJNA814829	AMR-0289	SAMN28592035	Escherichia coli	2017-08-30	Urine	Med Male	43
PRJNA814829	AMR-0290	SAMN28592036	Klebsiella pneumoniae	2017-09-06	Sputum	ICU Med	29
PRJNA814829	AMR-0291	SAMN28592037	Escherichia coli	2017-09-06	Urine	OPD Surg	8
PRJNA814829	AMR-0292	SAMN28592038	Acinetobacter baumannii	2018-07-13	Pus	ICU Med	164
PRJNA814829	AMR-0293	SAMN28592039	Acinetobacter baumannii	2017-08-31	Wound	OR Surg	2
PRJNA814829	AMR-0294	SAMN28592040	Acinetobacter baumannii	2017-09-15	Sputum	Med Male	2
PRJNA814829	AMR-0295	SAMN28592041	Acinetobacter baumannii	2017-09-01	Sputum	Surg Male	2
PRJNA814829	AMR-0296	SAMN28592042	Escherichia coli	2017-09-01	Urine	Surg Male	2
PRJNA814829	AMR-0298	SAMN28592043	Escherichia coli	2017-08-29	Blood	Med Female	43
PRJNA814829	AMR-0299	SAMN28592044	Acinetobacter baumannii	2017-09-10	Pus	Surg Male	2
PRJNA814829	AMR-0300	SAMN28592045	Escherichia coli	2017-08-30	Blood	Med Female	43
PRJNA814829	AMR-0301	SAMN28592046	Escherichia coli	2017-08-30	Urine	Surg Male	8
PRJNA814829	AMR-0302	SAMN28592047	Escherichia coli	2017-09-09	Pus	OR Surg	NOVEL ST
PRJNA814829	AMR-0303	SAMN28592048	Pseudomonas aeruginosa	2017-09-08	Urine	Med Male	3390
PRJNA814829	AMR-0304	SAMN28592049	Acinetobacter baumannii	2017-08-31	Sputum	ICU Med	2
PRJNA814829	AMR-0306	SAMN28592050	Acinetobacter baumannii	2017-09-01	Pus	Surg Male	2
PRJNA814829	AMR-0307	SAMN28592052	Escherichia coli	2017-09-13	Urine	ER	8
PRJNA814829	AMR-0308	SAMN28592053	Klebsiella pneumoniae	2017-09-14	Urine	ER	16
PRJNA814829	AMR-0309	SAMN28592054	Acinetobacter baumannii	2017-09-12	Sputum	Surg Male	2
PRJNA814829	AMR-0310	SAMN28592055	Klebsiella pneumoniae	2017-09-13	Urine	Surg Male	15
PRJNA814829	AMR-0311	SAMN28592056	Escherichia coli	2017-08-27	Abdominal fluid	OR Surg	2
PRJNA814829	AMR-0312	SAMN28592057	Acinetobacter baumannii	2017-09-13	Urine	Surg Male	2
PRJNA814829	AMR-0313	SAMN28592058	Acinetobacter baumannii	2017-09-15	Blood	ICU Med	164
PRJNA814829	AMR-0314	SAMN28592059	Staphylococcus aureus	2017-09-14	Pus	Surg Male	764
PRJNA814829	AMR-0315	SAMN28592060	Acinetobacter baumannii	2017-08-25	Pus	Surg Male	2
PRJNA814829	AMR-0316	SAMN28592061	Acinetobacter baumannii	2017-08-25	Pus	ICU Med	2
PRJNA814829	AMR-0317	SAMN28592062	Klebsiella pneumoniae	2017-09-09	Urine	ICU Med	273
PRJNA814829	AMR-0318	SAMN28592063	Acinetobacter baumannii	2017-09-15	Urine	OPD Med	25
PRJNA814829	AMR-0319	SAMN28592064	Klebsiella pneumoniae	2017-09-15	Urine	OPD Surg	16
PRJNA814829	AMR-0320	SAMN28592065	Pseudomonas aeruginosa	2017-09-22	Sputum	ICU Med	2483
PRJNA814829	AMR-0321	SAMN28592066	Acinetobacter baumannii	2017-09-16	Urine	Surg Male	2
PRJNA814829	AMR-0322	SAMN28592067	Acinetobacter baumannii	2017-09-15	Blood	ICU Med	164
PRJNA814829	AMR-0323	SAMN28592068	Acinetobacter baumannii	2017-09-17	Pus	Surg Male	2
PRJNA814829	AMR-0324	SAMN28592069	Acinetobacter baumannii	2017-09-17	Sputum	Med Male	2
PRJNA814829	AMR-0325	SAMN28592070	Escherichia coli	2017-09-03	Urine	ER	43
PRJNA814829	AMR-0326	SAMN28592071	Escherichia coli	2017-09-03	Urine	Surg Male	471
PRJNA814829	AMR-0327	SAMN28592072	Klebsiella pneumoniae	2017-08-27	Abdominal fluid	OR Surg	307
PRJNA814829	AMR-0328	SAMN28592073	Acinetobacter baumannii	2017-09-02	Sputum	Surg Male	2
PRJNA814829	AMR-0329	SAMN28592074	Acinetobacter baumannii	2017-09-02	Urine	Surg Male	2
PRJNA814829	AMR-0330	SAMN28592075	Klebsiella pneumoniae	2018-01-19	Urine	Med Male	244
PRJNA814829	AMR-0331	SAMN28592076	Klebsiella pneumoniae	2018-01-21	Sputum	ICU Med	16
PRJNA814829	AMR-0332	SAMN28592660	Acinetobacter baumannii	2018-01-14	Sputum	ER	2
PRJNA814829	AMR-0333	SAMN28592661	Escherichia coli	2018-01-16	Urine	OPD Surg	53
PRJNA814829	AMR-0334	SAMN28592662	Pseudomonas aeruginosa	2018-01-13	Sputum	Med Male	357
PRJNA814829	AMR-0335	SAMN28592663	Klebsiella pneumoniae	2018-01-10	Pus	OR Surg	16
PRJNA814829	AMR-0336	SAMN28592664	Klebsiella pneumoniae	2018-01-13	Urine	Med Male	16
PRJNA814829	AMR-0337	SAMN28592665	Klebsiella pneumoniae	2018-01-13	Sputum	ICU Surg	16
PRJNA814829	AMR-0338	SAMN28592666	Enterococcus faecium	2018-01-17	Urine	Med Male	17
PRJNA814829	AMR-0339	SAMN28592667	Escherichia coli	2018-01-07	Blood	ER	NOVEL ST
PRJNA814829	AMR-0340	SAMN28592668	Escherichia coli	2017-09-03	Blood	ER	43
PRJNA814829	AMR-0341	SAMN28592669	Acinetobacter baumannii	2017-08-28	Sputum	ICU Surg	2
PRJNA814829	AMR-0342	SAMN28592757	Acinetobacter baumannii	2017-08-25	Sputum	Med Male	2
PRJNA814829	AMR-0343	SAMN28592758	Staphylococcus aureus	2017-08-21	Urine	Surg Male	764
PRJNA814829	AMR-0344	SAMN28592759	Escherichia coli	2017-08-26	Pus	ICU Surg	632
PRJNA814829	AMR-0345	SAMN28592760	Escherichia coli	2017-09-02	Urine	ER	506
PRJNA814829	AMR-0346	SAMN28592761	Acinetobacter baumannii	2017-09-04	Sputum	Surg Male	1057
PRJNA814829	AMR-0347	SAMN28592762	Escherichia coli	2017-08-23	Urine	OPD Surg	739
PRJNA814829	AMR-0348	SAMN28613761	Escherichia coli	2017-08-23	Urine	OPD Surg	43
PRJNA814829	AMR-0349	SAMN28613762	Escherichia coli	2017-08-28	Pus	Surg Male	2
PRJNA814829	AMR-0350	SAMN28613763	Klebsiella pneumoniae	2017-08-23	Urine	Med Male	16
PRJNA814829	AMR-0351	SAMN28613764	Escherichia coli	2017-08-25	Blood	Med Male	43
PRJNA814829	AMR-0352	SAMN28613765	Escherichia coli	2017-08-21	Sputum	Med Male	43
PRJNA814829	AMR-0353	SAMN28613766	Escherichia coli	2017-08-22	Urine	Surg Male	739
PRJNA814829	AMR-0354	SAMN28613767	Escherichia coli	2018-01-01	Urine	ICU Med	535
PRJNA814829	AMR-0355-1	SAMN28613768	Pseudomonas aeruginosa	2017-09-01	Sputum	Surg Male	NOVEL ST
PRJNA814829	AMR-0355-2	SAMN28613769	Klebsiella pneumoniae	2017-09-01	Sputum	Surg Male	16
PRJNA814829	AMR-0356	SAMN28613770	Pseudomonas aeruginosa	2017-09-04	Pus	Surg Male	357
PRJNA814829	AMR-0357	SAMN28613771	Escherichia coli	2017-09-04	Urine	Surg Male	2
PRJNA814829	AMR-0358	SAMN28613772	Escherichia coli	2017-09-05	Wound	OR Surg	21
PRJNA814829	AMR-0359	SAMN28613773	Acinetobacter baumannii	2017-09-04	Urine	Surg Male	144
PRJNA814829	AMR-0360	SAMN28613774	Escherichia coli	2017-11-08	Bile	Surg Female	NOVEL ST
PRJNA814829	AMR-0361	SAMN28613796	Escherichia coli	2017-11-08	Urine	ER	2
PRJNA814829	AMR-0361-PacBio	SAMN28616692	Escherichia coli	2017-11-08	Urine	ER	2
PRJNA814829	AMR-0362	SAMN28613797	Pseudomonas aeruginosa	2017-10-30	Sputum	Med Female	244
PRJNA814829	AMR-0363	SAMN28613798	Klebsiella pneumoniae	2017-09-21	Urine	ER	11
PRJNA814829	AMR-0364	SAMN28613846	Klebsiella pneumoniae	2017-10-02	Urine	Surg Male	16
PRJNA814829	AMR-0365	SAMN28613847	Acinetobacter baumannii	2017-11-03	Sputum	ICU Med	2
PRJNA814829	AMR-0366	SAMN28613848	Klebsiella pneumoniae	2017-11-03	Catheter	ICU Med	16
PRJNA814829	AMR-0367	SAMN28613849	Acinetobacter baumannii	2017-11-03	Sputum	Med Male	2
PRJNA814829	AMR-0368	SAMN28613850	Acinetobacter baumannii	2017-11-07	Sputum	Med Male	144
PRJNA814829	AMR-0369	SAMN28613851	Acinetobacter baumannii	2017-10-08	Urine	Surg Male	1
PRJNA814829	AMR-0370	SAMN28613852	Acinetobacter baumannii	2017-10-08	Pus	Surg Male	2
PRJNA814829	AMR-0371	SAMN28613853	Escherichia coli	2017-10-04	Urine	OPD Med	NOVEL ST
PRJNA814829	AMR-0372	SAMN28613854	Staphylococcus aureus	2017-10-03	Pus	OR Surg	NOVEL ST
PRJNA814829	AMR-0373	SAMN28613855	Pseudomonas aeruginosa	2017-10-02	Sputum	Surg Male	3895
PRJNA814829	AMR-0374	SAMN28613856	Acinetobacter baumannii	2017-09-19	Sputum	Surg Male	2
PRJNA814829	AMR-0375	SAMN28613857	Acinetobacter baumannii	2017-09-19	Urine	Surg Male	2
PRJNA814829	AMR-0376	SAMN28613858	Pseudomonas aeruginosa	2017-09-22	Sputum	ICU Med	2483
PRJNA814829	AMR-0377	SAMN28613859	Acinetobacter baumannii	2017-10-03	Sputum	ICU Surg	2
PRJNA814829	AMR-0378	SAMN28613860	Klebsiella pneumoniae	2017-09-24	Sputum	Med Male	273
PRJNA814829	AMR-0379	SAMN28613861	Escherichia coli	2017-09-23	Pus	Surg Male	53
PRJNA814829	AMR-0380	SAMN28613862	Escherichia coli	2017-09-22	Stool	ICU Med	39
PRJNA814829	AMR-0381	SAMN28613863	Klebsiella pneumoniae	2017-09-23	Sputum	Med Male	16
PRJNA814829	AMR-0382	SAMN28613864	Klebsiella pneumoniae	2017-09-21	Stool	Med Male	16
PRJNA814829	AMR-0383	SAMN28613865	Klebsiella pneumoniae	2017-09-21	Stool	ICU Med	16
PRJNA814829	AMR-0384	SAMN28613866	Klebsiella pneumoniae	2017-09-28	Sputum	ICU Ped	461
PRJNA814829	AMR-0385	SAMN28613867	Staphylococcus aureus	2017-09-19	Pus	OPD Surg	1232
PRJNA814829	AMR-0386	SAMN28613868	Escherichia coli	2017-10-03	Urine	ER	43
PRJNA814829	AMR-0387	SAMN28613869	Escherichia coli	2017-09-27	Pus	Surg Male	NOVEL ST
PRJNA814829	AMR-0388	SAMN28613870	Klebsiella pneumoniae	2017-09-29	Urine	ER	16
PRJNA814829	AMR-0389	SAMN28613871	Klebsiella pneumoniae	2017-09-29	Pus	ICU Med	16
PRJNA814829	AMR-0390	SAMN28613872	Escherichia coli	2017-09-24	Pus	Surg Male	43
PRJNA814829	AMR-0391	SAMN28613873	Escherichia coli	2017-09-22	Blood	ER	53
PRJNA814829	AMR-0392	SAMN28613874	Acinetobacter baumannii	2017-09-23	Sputum	Surg Male	2
PRJNA814829	AMR-0393	SAMN28613875	Escherichia coli	2017-09-25	Bile	OR Surg	43
PRJNA814829	AMR-0394	SAMN28613876	Escherichia coli	2017-09-25	Urine	OPD Med	43
PRJNA814829	AMR-0395	SAMN28613877	Pseudomonas aeruginosa	2017-09-25	Sputum	Surg Male	3895
PRJNA814829	AMR-0396	SAMN28613878	Pseudomonas aeruginosa	2017-12-15	Urine	ER	NOVEL ST
PRJNA814829	AMR-0397	SAMN28613879	Escherichia coli	2017-11-18	Blood	ER	53
PRJNA814829	AMR-0398	SAMN28613880	Escherichia coli	2017-11-20	Urine	OR Surg	43
PRJNA814829	AMR-0399	SAMN28613881	Klebsiella pneumoniae	2017-10-17	Urine	ER	16
PRJNA814829	AMR-0400	SAMN28613882	Escherichia coli	2017-10-01	Blood	ER	43
PRJNA814829	AMR-0401	SAMN28613883	Escherichia coli	2017-10-02	Urine	Med Female	43
PRJNA814829	AMR-0402	SAMN28613884	Acinetobacter baumannii	2017-09-29	Sputum	Med Male	2
PRJNA814829	AMR-0403	SAMN28613885	Klebsiella pneumoniae	2017-09-29	Urine	ICU Med	16
PRJNA814829	AMR-0404	SAMN28613886	Enterobacter hormaechei	2017-09-28	Urine	Surg Male	N/A
PRJNA814829	AMR-0405	SAMN28613887	Klebsiella pneumoniae	2018-07-13	Urine	ER	15
PRJNA814829	AMR-0406	SAMN28613888	Acinetobacter baumannii	2017-10-04	Pus	Surg Male	2
PRJNA814829	AMR-0407	SAMN28613889	Acinetobacter baumannii	2017-09-27	Pus	Surg Male	16
PRJNA814829	AMR-0408	SAMN28613890	Klebsiella pneumoniae	2017-10-22	Sputum	ER	15
PRJNA814829	AMR-0409	SAMN28613891	Klebsiella pneumoniae	2017-10-17	Urine	Surg Male	11
PRJNA814829	AMR-0410	SAMN28613892	Escherichia coli	2017-10-11	Urine	Med Male	43
PRJNA814829	AMR-0412	SAMN28613893	Acinetobacter baumannii	2017-10-11	Pus	Surg Male	2
PRJNA814829	AMR-0413	SAMN28613894	Escherichia coli	2017-10-11	Urine	Med Male	43
PRJNA814829	AMR-0414	SAMN28613895	Escherichia coli	2017-10-11	Urine	OPD Surg	43
PRJNA814829	AMR-0415	SAMN28613896	Klebsiella pneumoniae	2017-10-10	Sputum	Med Male	268
PRJNA814829	AMR-0416	SAMN28613897	Acinetobacter baumannii	2017-10-11	Sputum	Med Female	2
PRJNA814829	AMR-0417	SAMN28613899	Acinetobacter baumannii	2017-10-10	Sputum	Med Male	2
PRJNA814829	AMR-0418	SAMN28613918	Escherichia coli	2017-09-20	Pus	Surg Male	479
PRJNA814829	AMR-0419	SAMN28613919	Staphylococcus aureus	2018-07-13	Pus	Surg Male	764
PRJNA814829	AMR-0420	SAMN28613920	Klebsiella pneumoniae	2017-09-20	Urine	Surg Male	15
PRJNA814829	AMR-0421	SAMN28613921	Klebsiella pneumoniae	2017-11-21	Pus	Surg Male	16
PRJNA814829	AMR-0422	SAMN28613922	Klebsiella pneumoniae	2017-10-21	Sputum	ICU Surg	147
PRJNA814829	AMR-0423	SAMN28613923	Acinetobacter baumannii	2017-10-22	Sputum	Med Male	2
PRJNA814829	AMR-0424	SAMN28613924	Staphylococcus aureus	2017-10-11	Sputum	ER	NOVEL ST
PRJNA814829	AMR-0425	SAMN28613925	Escherichia coli	2017-10-12	Urine	Surg Male	43
PRJNA814829	AMR-0426	SAMN28613926	Escherichia coli	2017-09-19	Urine	Surg Female	53
PRJNA814829	AMR-0427	SAMN28613927	Escherichia coli	2017-09-17	Urine	Med Male	43
PRJNA814829	AMR-0428	SAMN28613928	Acinetobacter baumannii	2017-11-07	Pus	Surg Male	2
PRJNA814829	AMR-0429	SAMN28613929	Escherichia coli	2017-09-19	Urine	ER	398
PRJNA814829	AMR-0429-PacBio	SAMN29722453	Escherichia coli	2017-09-19	Urine	ER	398
PRJNA814829	AMR-0430	SAMN28613930	Acinetobacter baumannii	2017-09-19	Sputum	Med Female	2
PRJNA814829	AMR-0431	SAMN28613931	Acinetobacter baumannii	2017-12-14	Pus	OR Surg	2
PRJNA814829	AMR-0432	SAMN28613932	Staphylococcus aureus	2017-10-21	Sputum	Med Male	764
PRJNA814829	AMR-0433	SAMN28613933	Pseudomonas aeruginosa	2017-10-22	Sputum	Med Male	244
PRJNA814829	AMR-0434	SAMN28613934	Acinetobacter baumannii	2017-12-14	Sputum	ICU Med	2
PRJNA814829	AMR-0435	SAMN28613935	Klebsiella pneumoniae	2017-10-30	Pus	ICU Med	16
PRJNA814829	AMR-0436	SAMN28613936	Acinetobacter baumannii	2017-11-02	Sputum	Med Male	2
PRJNA814829	AMR-0437	SAMN28613937	Escherichia coli	2017-10-20	Urine	ER	NOVEL ST
PRJNA814829	AMR-0438	SAMN28613939	Escherichia coli	2017-10-19	Urine	ER	53
PRJNA814829	AMR-0439	SAMN28613940	Pseudomonas aeruginosa	2017-11-07	Sputum	Med Female	871
PRJNA814829	AMR-0440	SAMN28613941	Acinetobacter baumannii	2017-11-07	Sputum	Med Female	2
PRJNA814829	AMR-0441	SAMN28613942	Escherichia coli	2017-10-01	Urine	ER	43
PRJNA814829	AMR-0442	SAMN28613943	Escherichia coli	2017-10-01	Pus	Surg Male	43
PRJNA814829	AMR-0443	SAMN28613944	Klebsiella pneumoniae	2018-01-01	Sputum	Med Male	16
PRJNA814829	AMR-0444	SAMN28613945	Escherichia coli	2018-01-29	Urine	Unspecified	NOVEL ST
