# Supplementary material for: Molecular characterization of multidrug-resistant ESKAPEE pathogens from clinical samples in Chonburi, Thailand (2017–2018)
Source: BMC Infect Dis. 2022 Aug 17;22:695. doi: 10.1186/s12879-022-07678-8 (PMC9386987; doi:10.1186/s12879-022-07678-8)
Supplement: Supplementary file 4 — Additional file 4: Table S4 A-G. Whole genome sequencing data of 431 MDR ESKAPEE isolates. [file 12879_2022_7678_MOESM4_ESM.xlsx]

## Sheet: Enterococcus faecium
Table S4-A. Whole genome sequencing data of 431 MDR ESKAPEE isolates
Sample ID	Organism	aac(6')	aac(6')-Ie/ aph(2'')-Ia	ant(6)-Ia	aph(3')-IIIa	erm(A)	erm(B)	erm(T)	dfrF	msr(C)	tet(L)	tet(M)	tet(S)	vanA operon
AMR-0163	Enterococcus faecium	+	+	+	+		+		+		+	+		+
AMR-0235	Enterococcus faecium	+		+			+		+		+	+	+	+
AMR-0280	Enterococcus faecium	+	+	+		+				+	+	+		+
AMR-0281	Enterococcus faecium	+		+		+	+	+		+	+	+	+	+
AMR-0338	Enterococcus faecium	+		+	+		+			+	+	+		+

## Sheet: Staphylococcus aureus
Table S4-B. Whole genome sequencing data of 431 MDR ESKAPEE isolates
Sample ID	Organism	aac(6')-aph(2'')	ant(6)-Ia	ant(9)-Ia	aph(3')-IIIa	spc	blaZ	mecA	norA	qacA	qacB	fosB	fosD	erm(A)	erm(C)	mupA	tet(38)	tet(M)	dfrC	dfrG
AMR-0151	Staphylococcus aureus	+				+		+	+					+			+	+	+
AMR-0153	Staphylococcus aureus	+		+	+		+	+					+	+			+		+
AMR-0154	Staphylococcus aureus	+		+	+		+	+	+				+	+	+		+		+
AMR-0155	Staphylococcus aureus	+		+	+		+	+					+	+			+		+
AMR-0156	Staphylococcus aureus	+		+	+	+	+	+	+			+	+	+			+		+	+
AMR-0157	Staphylococcus aureus	+		+	+		+	+	+				+	+			+		+
AMR-0158	Staphylococcus aureus	+		+	+		+		+								+		+
AMR-0159	Staphylococcus aureus	+		+	+		+	+					+	+			+		+
AMR-0160	Staphylococcus aureus	+		+	+		+	+					+	+			+		+
AMR-0162	Staphylococcus aureus	+	+	+	+		+	+		+			+	+			+		+
AMR-0164	Staphylococcus aureus						+										+		+
AMR-0165	Staphylococcus aureus							+					+		+		+	+	+	+
AMR-0167	Staphylococcus aureus			+			+	+				+		+			+		+	+
AMR-0168	Staphylococcus aureus	+	+	+	+		+	+		+			+	+		+	+		+
AMR-0169	Staphylococcus aureus	+		+			+	+			+		+	+			+	+	+
AMR-0170	Staphylococcus aureus			+				+					+	+			+	+	+
AMR-0171	Staphylococcus aureus	+	+	+	+		+	+		+			+	+			+		+
AMR-0172	Staphylococcus aureus			+			+	+					+	+			+		+
AMR-0314	Staphylococcus aureus	+		+			+	+			+		+	+			+	+	+
AMR-0343	Staphylococcus aureus	+		+			+	+			+		+	+			+	+	+
AMR-0372	Staphylococcus aureus						+						+				+		+	+
AMR-0385	Staphylococcus aureus			+			+							+			+		+
AMR-0419	Staphylococcus aureus	+		+			+	+			+		+	+			+	+	+
AMR-0424	Staphylococcus aureus	+	+	+	+		+	+		+			+	+			+		+
AMR-0432	Staphylococcus aureus	+		+			+	+			+		+	+			+	+	+

## Sheet: Klebsiella pneumoniae
Table S4-C. Whole genome sequencing data of 431 MDR ESKAPEE isolates
Sample ID	Organism	aac(3)-IIa	aac(3)-IId	aac(6')-Ib	aac(6')Ib-cr	aadA1	aadA16	aadA2	aadA22	aph(3'')-Ib	aph(3')-Ia	aph(6)-Id	aar-3	blaCMY-2	blaCTX-M-15	blaCTX-M-3	blaCTX-M-27	blaCTX-M-55	blaCTX-M-63	blaCTX-M-65	blaDHA-1	blaLAP-2	blaIMP-15	blaNDM-1	blaNDM-5	blaOKP-A-3	blaOXA-1	blaOXA-9	blaOXA-10	blaOXA-181	blaOXA-232	blaOXA-247	blaOXA-9	blaSHV-1	blaSHV-2	blaSHV-11	blaSHV-12	blaSHV-28	blaSHV-142	blaSHV-187	blaTEM-1A	blaTEM-1B	blaTEM-1C	cmlA1	dfrA1	dfrA12	dfrA14	dfrA27	ere(A)
AMR-0007	Klebsiella pneumoniae			+		+		+							+									+							+		+	+							+					+
AMR-0009	Klebsiella pneumoniae			+		+		+							+									+							+		+	+							+					+
AMR-0016	Klebsiella pneumoniae			+		+		+							+									+							+		+	+							+					+
AMR-0017	Klebsiella pneumoniae		+	+				+	+					+	+									+							+			+							+					+
AMR-0021	Klebsiella pneumoniae				+										+												+							+								+
AMR-0028	Klebsiella pneumoniae			+		+		+							+									+							+		+	+							+					+
AMR-0030	Klebsiella pneumoniae			+		+		+							+									+							+		+	+							+					+
AMR-0033	Klebsiella pneumoniae	+			+										+												+									+						+					+
AMR-0036	Klebsiella pneumoniae			+		+		+							+									+							+		+	+							+					+
AMR-0038	Klebsiella pneumoniae			+		+		+							+									+							+		+	+							+					+
AMR-0039	Klebsiella pneumoniae			+		+		+							+									+							+		+	+							+					+
AMR-0043	Klebsiella pneumoniae			+		+		+							+									+							+		+	+							+					+
AMR-0045	Klebsiella pneumoniae	+			+										+												+							+								+					+
AMR-0051	Klebsiella pneumoniae				+			+							+												+			+				+								+				+
AMR-0054	Klebsiella pneumoniae		+	+				+						+	+									+							+		+	+							+					+
AMR-0055	Klebsiella pneumoniae				+		+						+		+						+																	+					+					+
AMR-0063	Klebsiella pneumoniae			+		+		+							+									+							+		+	+							+					+
AMR-0064	Klebsiella pneumoniae			+		+		+							+									+							+		+	+							+					+
AMR-0066	Klebsiella pneumoniae	+			+	+	+	+			+		+		+												+						+			+							+	+		+		+	+
AMR-0092	Klebsiella pneumoniae			+		+		+							+									+							+		+	+							+					+
AMR-0096	Klebsiella pneumoniae																+									+																					+
AMR-0100	Klebsiella pneumoniae	+			+										+												+											+				+					+
AMR-0101	Klebsiella pneumoniae																+									+																					+
AMR-0105	Klebsiella pneumoniae			+		+		+							+									+							+		+	+							+					+
AMR-0110	Klebsiella pneumoniae		+	+				+						+	+									+							+		+	+							+					+
AMR-0119	Klebsiella pneumoniae			+		+		+							+									+							+		+	+							+					+
AMR-0123	Klebsiella pneumoniae						+								+																							+					+
AMR-0124	Klebsiella pneumoniae			+		+		+							+									+							+		+	+							+					+
AMR-0125	Klebsiella pneumoniae			+		+		+							+									+							+		+	+							+					+
AMR-0128	Klebsiella pneumoniae			+		+		+							+									+							+		+	+							+					+
AMR-0129	Klebsiella pneumoniae			+		+		+							+									+								+	+	+							+					+
AMR-0131	Klebsiella pneumoniae			+		+		+							+									+							+		+	+							+					+
AMR-0133	Klebsiella pneumoniae			+		+		+							+									+							+		+	+							+					+
AMR-0134	Klebsiella pneumoniae			+		+		+							+									+							+		+	+							+					+
AMR-0135	Klebsiella pneumoniae				+										+												+									+						+					+
AMR-0139	Klebsiella pneumoniae	+			+										+												+											+				+					+
AMR-0140	Klebsiella pneumoniae			+		+		+							+									+							+		+	+							+					+
AMR-0173	Klebsiella pneumoniae		+	+				+						+	+									+				+			+			+							+					+
AMR-0177	Klebsiella pneumoniae			+		+		+							+									+				+			+			+							+					+
AMR-0181	Klebsiella pneumoniae		+					+	+					+	+									+							+			+												+
AMR-0186	Klebsiella pneumoniae	+								+		+																								+					+						+
AMR-0189	Klebsiella pneumoniae				+		+								+						+														+						+							+
AMR-0197	Klebsiella pneumoniae			+		+		+							+									+				+			+			+							+					+
AMR-0198	Klebsiella pneumoniae									+	+	+																								+											+
AMR-0202	Klebsiella pneumoniae																																							+
AMR-0203	Klebsiella pneumoniae		+	+				+						+	+									+				+			+			+							+					+
AMR-0208	Klebsiella pneumoniae				+		+								+						+															+					+							+
AMR-0210	Klebsiella pneumoniae		+	+				+						+	+									+				+			+			+							+					+
AMR-0224	Klebsiella pneumoniae	+			+					+		+			+												+											+			+						+
AMR-0227	Klebsiella pneumoniae		+							+		+			+																						+										+
AMR-0228	Klebsiella pneumoniae			+		+		+							+									+				+			+			+							+					+
AMR-0229	Klebsiella pneumoniae	+													+																			+
AMR-0230	Klebsiella pneumoniae	+		+		+									+												+	+								+					+								+
AMR-0236	Klebsiella pneumoniae	+			+					+		+			+												+											+			+						+
AMR-0237	Klebsiella pneumoniae		+	+				+						+	+									+				+			+			+							+					+
AMR-0238	Klebsiella pneumoniae	+			+					+		+			+												+											+			+						+
AMR-0250	Klebsiella pneumoniae	+			+			+			+				+							+			+		+				+					+										+
AMR-0252	Klebsiella pneumoniae	+													+																			+
AMR-0253	Klebsiella pneumoniae	+								+		+						+																+							+
AMR-0255	Klebsiella pneumoniae				+					+		+			+												+							+							+						+
AMR-0257	Klebsiella pneumoniae			+		+		+							+									+				+			+			+							+					+
AMR-0258	Klebsiella pneumoniae		+		+			+		+	+	+									+						+									+					+						+
AMR-0260	Klebsiella pneumoniae	+		+		+									+												+	+								+					+								+
AMR-0264	Klebsiella pneumoniae	+			+					+		+			+												+											+			+						+
AMR-0266	Klebsiella pneumoniae		+	+				+						+	+									+				+			+			+							+					+
AMR-0269	Klebsiella pneumoniae			+		+									+													+			+			+							+
AMR-0271	Klebsiella pneumoniae																																	+
AMR-0272	Klebsiella pneumoniae			+		+		+							+									+				+			+			+							+					+
AMR-0290	Klebsiella pneumoniae																																						+
AMR-0308	Klebsiella pneumoniae							+	+					+	+									+										+												+
AMR-0310	Klebsiella pneumoniae	+			+					+		+			+												+											+			+						+
AMR-0317	Klebsiella pneumoniae		+		+		+			+		+								+																+												+
AMR-0319	Klebsiella pneumoniae				+		+								+																			+														+
AMR-0327	Klebsiella pneumoniae	+			+					+		+			+				+			+					+											+			+						+
AMR-0330	Klebsiella pneumoniae			+			+								+								+	+					+							+					+				+			+
AMR-0331	Klebsiella pneumoniae			+		+		+							+									+				+			+			+							+					+
AMR-0335	Klebsiella pneumoniae			+		+		+							+									+				+			+			+							+					+
AMR-0336	Klebsiella pneumoniae														+																+			+
AMR-0337	Klebsiella pneumoniae			+		+		+							+									+				+			+			+							+					+
AMR-0350	Klebsiella pneumoniae			+		+		+							+									+				+			+			+							+					+
AMR-0355-1	Klebsiella pneumoniae			+		+		+							+									+				+			+			+							+					+
AMR-0363	Klebsiella pneumoniae	+			+			+			+				+							+					+									+										+
AMR-0364	Klebsiella pneumoniae			+		+		+							+									+				+			+			+							+					+
AMR-0366	Klebsiella pneumoniae			+		+		+							+									+				+			+			+							+					+
AMR-0378	Klebsiella pneumoniae		+		+		+			+		+								+																+												+
AMR-0381	Klebsiella pneumoniae			+		+		+							+									+				+			+			+							+					+
AMR-0382	Klebsiella pneumoniae			+		+		+							+									+				+			+			+							+					+
AMR-0383	Klebsiella pneumoniae							+	+					+	+									+										+												+
AMR-0384	Klebsiella pneumoniae	+			+	+				+		+			+												+							+							+						+
AMR-0388	Klebsiella pneumoniae			+		+		+							+									+				+			+			+							+					+
AMR-0389	Klebsiella pneumoniae			+		+		+							+									+				+			+			+							+					+
AMR-0399	Klebsiella pneumoniae		+	+				+						+	+									+				+						+							+					+
AMR-0403	Klebsiella pneumoniae		+	+				+						+	+									+				+						+							+					+
AMR-0405	Klebsiella pneumoniae	+			+					+		+			+												+											+			+						+
AMR-0408	Klebsiella pneumoniae	+			+					+		+			+												+											+			+						+
AMR-0409	Klebsiella pneumoniae																								+						+					+
AMR-0415	Klebsiella pneumoniae				+		+								+																					+					+							+
AMR-0420	Klebsiella pneumoniae	+			+					+		+			+												+											+			+						+
AMR-0421	Klebsiella pneumoniae			+		+		+							+									+				+			+			+							+					+
AMR-0422	Klebsiella pneumoniae	+		+		+									+												+	+								+					+								+
AMR-0435	Klebsiella pneumoniae			+		+		+							+									+				+						+							+					+
AMR-0443	Klebsiella pneumoniae		+	+				+						+	+									+				+						+							+					+
[truncated: 32 more columns]

## Sheet: Acinetobacter baumannii
Table S4-D. Whole genome sequencing data of 431 MDR ESKAPEE isolates
Sample ID	Organism	aac(3)-I	aac(3)-IIa	aac(3)-IId	aph(3')-Ic	aac(6')-Ian	aadA1	ant(2'')-Ia	ant(3'')-IIa	aph(3'')-Ib	aph(3')-Ia	aph(3')-VIa	aph(6)-Id	armA	aar-3	blaADC-25	blaADC-152	blaADC-158	blaADC-169	blaADC-26	blaADC-30	blaADC-73	blaADC-176	blaCARB-16	blaNDM-1	blaOXA-10	blaOXA-120	blaOXA-23	blaOXA-58	blaOXA-64	blaOXA-65	blaOXA-66	blaOXA-69	blaOXA-91	blaOXA-340	blaOXA-402	blaPER-7	blaTEM-1D	blaVEB-1	blaVEB-7	ble	cmlA1	cmlA5	cmlA6	cmlB1	floR	qacE	arr-2	mph(E)
AMR-0002	Acinetobacter baumannii				+									+		+												+				+						+											+
AMR-0005	Acinetobacter baumannii		+													+									+					+
AMR-0012	Acinetobacter baumannii				+											+												+				+						+
AMR-0013	Acinetobacter baumannii				+									+		+												+				+						+											+
AMR-0018	Acinetobacter baumannii				+									+		+												+				+						+											+
AMR-0020	Acinetobacter baumannii				+									+		+												+				+						+
AMR-0022	Acinetobacter baumannii				+									+		+												+				+						+											+
AMR-0024	Acinetobacter baumannii				+											+												+				+						+
AMR-0025	Acinetobacter baumannii				+									+		+												+				+						+											+
AMR-0034	Acinetobacter baumannii				+									+		+												+				+						+											+
AMR-0037	Acinetobacter baumannii				+									+		+												+				+						+											+
AMR-0041	Acinetobacter baumannii				+									+		+												+				+						+											+
AMR-0048	Acinetobacter baumannii				+									+		+												+				+						+											+
AMR-0058	Acinetobacter baumannii				+									+		+												+				+						+											+
AMR-0060	Acinetobacter baumannii				+									+		+												+				+						+											+
AMR-0062	Acinetobacter baumannii																											+					+
AMR-0065	Acinetobacter baumannii				+									+		+												+				+						+											+
AMR-0072	Acinetobacter baumannii				+									+		+												+				+						+											+
AMR-0085	Acinetobacter baumannii				+									+		+												+				+						+											+
AMR-0095	Acinetobacter baumannii				+									+		+												+				+						+											+
AMR-0098	Acinetobacter baumannii				+									+		+												+				+						+											+
AMR-0108	Acinetobacter baumannii													+		+												+				+						+											+
AMR-0109	Acinetobacter baumannii				+									+		+												+				+						+											+
AMR-0120	Acinetobacter baumannii				+									+		+												+				+						+											+
AMR-0121	Acinetobacter baumannii				+									+		+												+				+						+											+
AMR-0126	Acinetobacter baumannii				+									+		+												+				+						+											+
AMR-0132	Acinetobacter baumannii				+									+		+												+				+						+											+
AMR-0141	Acinetobacter baumannii															+												+						+
AMR-0145	Acinetobacter baumannii		+											+	+	+												+		+							+					+							+
AMR-0146	Acinetobacter baumannii				+									+		+												+				+						+											+
AMR-0150	Acinetobacter baumannii													+		+												+				+																	+
AMR-0152	Acinetobacter baumannii				+									+		+												+				+						+											+
AMR-0174	Acinetobacter baumannii								+	+			+	+								+						+				+						+											+
AMR-0184	Acinetobacter baumannii								+	+			+	+							+							+				+																	+
AMR-0196	Acinetobacter baumannii								+	+			+	+								+						+				+																	+
AMR-0199	Acinetobacter baumannii								+	+		+	+	+								+						+				+						+											+
AMR-0206	Acinetobacter baumannii		+			+			+	+			+	+						+								+		+							+						+					+	+
AMR-0211	Acinetobacter baumannii								+	+			+	+								+						+				+						+											+
AMR-0213	Acinetobacter baumannii								+	+			+	+								+						+																					+
AMR-0217	Acinetobacter baumannii								+																		+
AMR-0226	Acinetobacter baumannii								+	+			+	+								+						+				+						+											+
AMR-0232	Acinetobacter baumannii								+	+			+	+								+						+				+						+											+
AMR-0239	Acinetobacter baumannii								+	+	+		+	+								+						+				+						+											+
AMR-0245	Acinetobacter baumannii								+	+	+	+	+									+						+				+						+
AMR-0259	Acinetobacter baumannii								+	+	+		+	+								+						+				+						+											+
AMR-0267	Acinetobacter baumannii								+	+	+		+	+								+						+				+						+											+
AMR-0270	Acinetobacter baumannii								+	+			+	+								+						+				+						+											+
AMR-0278	Acinetobacter baumannii								+	+	+	+	+									+						+				+						+
AMR-0282	Acinetobacter baumannii								+	+	+		+									+						+				+						+
AMR-0285	Acinetobacter baumannii			+			+	+	+			+						+						+		+		+	+		+									+			+			+	+	+	+
AMR-0286	Acinetobacter baumannii								+	+	+		+	+								+						+				+						+											+
AMR-0292	Acinetobacter baumannii								+															+				+						+
AMR-0293	Acinetobacter baumannii								+	+	+		+									+						+				+
AMR-0294	Acinetobacter baumannii								+	+			+	+								+						+				+						+											+
AMR-0295	Acinetobacter baumannii								+	+	+		+	+								+						+				+						+											+
AMR-0299	Acinetobacter baumannii								+	+	+		+									+						+				+						+
AMR-0304	Acinetobacter baumannii								+	+	+		+	+								+						+				+						+											+
AMR-0306	Acinetobacter baumannii								+	+	+		+	+								+						+				+						+											+
AMR-0309	Acinetobacter baumannii								+	+	+		+	+								+						+				+						+											+
AMR-0312	Acinetobacter baumannii								+	+	+		+	+								+						+				+						+											+
AMR-0313	Acinetobacter baumannii								+								+						+	+				+						+
AMR-0315	Acinetobacter baumannii								+	+	+		+	+								+						+				+						+											+
AMR-0316	Acinetobacter baumannii								+	+			+	+								+						+				+						+											+
AMR-0318	Acinetobacter baumannii		+			+			+	+			+	+						+								+		+							+						+					+	+
AMR-0321	Acinetobacter baumannii								+	+	+		+									+						+				+						+
AMR-0322	Acinetobacter baumannii								+															+				+						+
AMR-0323	Acinetobacter baumannii								+	+	+		+									+						+				+						+
AMR-0324	Acinetobacter baumannii								+	+			+	+								+						+				+																	+
AMR-0328	Acinetobacter baumannii								+	+	+		+	+								+						+				+						+											+
AMR-0329	Acinetobacter baumannii								+	+	+		+	+								+						+				+						+											+
AMR-0332	Acinetobacter baumannii								+	+	+		+	+								+						+				+						+											+
AMR-0341	Acinetobacter baumannii								+	+	+		+	+								+						+				+						+											+
AMR-0342	Acinetobacter baumannii								+	+	+		+									+						+				+						+
AMR-0346	Acinetobacter baumannii								+									+																	+
AMR-0359	Acinetobacter baumannii	+					+		+	+			+								+							+				+															+
AMR-0365	Acinetobacter baumannii								+	+	+		+	+								+						+				+						+											+
AMR-0367	Acinetobacter baumannii								+	+	+		+									+						+				+						+
AMR-0368	Acinetobacter baumannii								+	+			+								+							+				+
AMR-0369	Acinetobacter baumannii								+			+																+					+
AMR-0370	Acinetobacter baumannii								+	+	+		+									+						+				+						+
AMR-0374	Acinetobacter baumannii								+	+	+		+	+								+						+				+						+											+
AMR-0375	Acinetobacter baumannii								+	+	+		+	+								+						+				+						+											+
AMR-0377	Acinetobacter baumannii								+	+			+	+								+						+				+						+											+
AMR-0392	Acinetobacter baumannii								+	+	+		+	+								+						+				+						+											+
AMR-0402	Acinetobacter baumannii								+	+	+		+	+								+						+				+						+											+
AMR-0406	Acinetobacter baumannii								+	+	+		+	+								+						+				+						+											+
AMR-0407	Acinetobacter baumannii			+			+	+	+			+							+						+				+							+			+		+			+	+		+	+	+
AMR-0412	Acinetobacter baumannii								+	+	+		+	+								+						+				+						+											+
AMR-0416	Acinetobacter baumannii								+	+			+	+								+						+				+						+											+
AMR-0417	Acinetobacter baumannii								+	+	+		+	+								+						+				+						+											+
AMR-0423	Acinetobacter baumannii								+	+	+		+	+								+						+				+						+											+
AMR-0428	Acinetobacter baumannii								+	+	+		+	+								+						+				+						+											+
AMR-0430	Acinetobacter baumannii								+	+			+	+								+						+				+																	+
AMR-0431	Acinetobacter baumannii								+	+	+		+	+								+						+				+						+											+
AMR-0434	Acinetobacter baumannii								+	+	+		+	+								+						+				+						+											+
AMR-0436	Acinetobacter baumannii								+	+	+		+	+								+						+				+						+											+
AMR-0440	Acinetobacter baumannii								+	+	+		+									+						+				+						+
[truncated: 7 more columns]

## Sheet: Pseudomonas aeruginosa
Table S4-E. Whole genome sequencing data of 431 MDR ESKAPEE isolates
Sample ID	Organism	aph(3')-VIa	ant(4')-IIb	aac(6')-37	aac(6')-Ib	aac(6')-Ib3	aac(3)-Ic	ant(2'')-Ia	aph(3'')-Ib	aph(3')-VI	aph(3')-IIb	aadA1	aadA6	aph(6)-Id	aac(6')-Il	rmtE1	blaNDM-1	blaIMP-14	blaIMP-48	blaOXA-50	blaPAO	blaVIM-2	blaVIM-46	blaPDC-11	blaPDC-122	blaPDC-3	blaPDC-35	blaPDC-5	blaPDC-6	blaPDC-1	blaOXA-10	blaOXA-50	blaVEB-11	blaVEB-14	blaVEB-9	blaOXA-395	blaOXA-396	blaOXA-486	blaOXA-488	ble	qnrVC1	qnrVC4	fosA	fosE	mph(E)	msr(E)	catB11	catB7	cmlA5
AMR-0079	Pseudomonas aeruginosa		+		+						+	+								+	+	+																										+
AMR-0146	Pseudomonas aeruginosa										+									+	+																											+
AMR-0191	Pseudomonas aeruginosa										+																			+								+					+					+
AMR-0231	Pseudomonas aeruginosa					+		+			+								+									+			+	+											+					+
AMR-0234	Pseudomonas aeruginosa			+			+	+		+	+		+					+									+								+				+				+				+	+	+
AMR-0240	Pseudomonas aeruginosa					+		+			+								+									+			+	+											+					+
AMR-0244	Pseudomonas aeruginosa										+																			+								+					+					+
AMR-0248	Pseudomonas aeruginosa		+		+				+		+	+		+									+			+					+						+				+		+					+
AMR-0303	Pseudomonas aeruginosa					+		+			+								+									+			+	+											+					+
AMR-0320	Pseudomonas aeruginosa										+														+							+											+					+
AMR-0334	Pseudomonas aeruginosa										+	+			+									+							+				+	+							+					+
AMR-0355	Pseudomonas aeruginosa							+			+	+				+												+			+		+			+							+					+	+
AMR-0356	Pseudomonas aeruginosa	+	+		+			+	+		+			+			+							+										+		+				+		+	+	+	+	+		+	+
AMR-0362	Pseudomonas aeruginosa										+																			+								+					+					+
AMR-0373	Pseudomonas aeruginosa							+			+	+				+												+			+		+			+							+					+	+
AMR-0376	Pseudomonas aeruginosa										+														+							+											+					+
AMR-0395	Pseudomonas aeruginosa										+																	+								+							+					+
AMR-0396	Pseudomonas aeruginosa										+																		+									+					+					+
AMR-0433	Pseudomonas aeruginosa										+																	+										+					+					+
AMR-0439	Pseudomonas aeruginosa										+															+												+					+					+
[truncated: 11 more columns]

## Sheet: Enterobacter spp.
Table S4-F. Whole genome sequencing data of 431 MDR ESKAPEE isolates
Sample ID	Organism	aac(3)-IId	aac(6')-Iaf	aac(6')Ib-cr	aac(6')Ip	aadA1	blaACT-7	blaACT-17	blaACT-56	blaCTX-M-15	blaOXA-1	blaTEM-1B	blaCMY-74	fosA	oqxA	oqxB	sul1	tet(D)
AMR-0137	Enterobacter aerogenes*												+	+	+	+
AMR-0144	Enterobacter cloacae	+	+	+		+	+			+	+	+		+			+	+
AMR-0179	Enterobacter hormaechei			+	+	+		+		+	+			+			+	+
AMR-0404	Enterobacter hormaechei	+		+	+	+			+	+	+	+		+			+	+
* Current name: Klebsiella aerogenes

## Sheet: Escherichia coli
Table S4-G. Whole genome sequencing data of 431 MDR ESKAPEE isolates
Sample ID	Organism	aac(3)-IIa	aac(3)-IId	aac(3)-VIa	aac(6')-Ib-cr4	aac(6')-Ib-cr5	aac(6')-Ib4	aac(6')-IIa	aadA1	aadA2	aadA22	aadA25	aadA5	aadB	aph(3'')-Ib	aph(3')-Ia	aph(3')-IIa	aph(6)-Id	blaCMY-38	blaCMY-148	blaCMY-2	blaCMY-42	blaCTX-M-14	blaCTX-M-15	blaCTX-M-24	blaCTX-M-27	blaCTX-M-55	blaDHA-1	blaEC	blaEC-13	blaEC-14	blaEC-15	blaEC-18	blaEC-5	blaEC-8	blaLAP-2	blaKPC-2	blaMIR-2	blaMIR-6	blaNDM-4	blaNDM-5	blaOXA-1	blaOXA-181	blaOXA-320	blaOXA-48	blaTEM-1	blaTEM-2	blaTEM-135	blaTEM-206
AMR-0001	Escherichia coli	+				+							+											+																		+
AMR-0003	Escherichia coli																										+											+
AMR-0004	Escherichia coli																										+											+
AMR-0006	Escherichia coli												+										+															+
AMR-0008	Escherichia coli		+										+										+																							+
AMR-0010	Escherichia coli					+							+											+		+																+
AMR-0011	Escherichia coli		+										+										+																							+
AMR-0014	Escherichia coli	+				+							+											+																		+
AMR-0015	Escherichia coli	+				+							+											+														+				+				+
AMR-0019	Escherichia coli		+										+													+
AMR-0023	Escherichia coli		+																				+															+
AMR-0026	Escherichia coli								+	+													+															+								+
AMR-0027	Escherichia coli																																					+		+
AMR-0031	Escherichia coli	+											+										+																+							+
AMR-0032	Escherichia coli												+													+
AMR-0035	Escherichia coli		+						+	+													+															+								+
AMR-0040	Escherichia coli		+																																											+
AMR-0042	Escherichia coli	+											+				+										+											+											+
AMR-0044	Escherichia coli												+													+
AMR-0046	Escherichia coli												+													+
AMR-0047	Escherichia coli							+		+				+																								+
AMR-0049	Escherichia coli												+													+
AMR-0050	Escherichia coli																									+
AMR-0052	Escherichia coli	+				+																		+																		+
AMR-0053	Escherichia coli		+										+													+																				+
AMR-0056	Escherichia coli		+										+													+																				+
AMR-0057	Escherichia coli		+										+										+																							+
AMR-0059	Escherichia coli					+				+														+																		+				+
AMR-0067	Escherichia coli								+							+																						+								+
AMR-0068	Escherichia coli		+										+													+																				+
AMR-0069	Escherichia coli	+											+				+										+											+											+
AMR-0070	Escherichia coli																										+																			+
AMR-0071	Escherichia coli															+											+											+								+
AMR-0074	Escherichia coli												+													+
AMR-0075	Escherichia coli		+																				+																							+
AMR-0076	Escherichia coli																										+																			+
AMR-0077	Escherichia coli																									+
AMR-0080	Escherichia coli	+											+				+										+											+
AMR-0081	Escherichia coli												+													+
AMR-0082	Escherichia coli					+																					+											+				+
AMR-0083	Escherichia coli								+															+															+			+
AMR-0084	Escherichia coli	+				+							+											+														+				+
AMR-0086	Escherichia coli	+				+							+											+																		+
AMR-0087	Escherichia coli												+													+												+
AMR-0088	Escherichia coli	+											+				+										+											+
AMR-0089	Escherichia coli																						+															+
AMR-0090	Escherichia coli	+														+											+											+
AMR-0091	Escherichia coli		+						+	+													+															+								+
AMR-0093	Escherichia coli		+																								+																			+
AMR-0094	Escherichia coli												+													+
AMR-0097	Escherichia coli		+																				+																+
AMR-0102	Escherichia coli		+										+													+																				+
AMR-0103	Escherichia coli		+			+							+											+																		+				+
AMR-0104	Escherichia coli	+				+																		+																		+
AMR-0107	Escherichia coli	+				+																		+																		+
AMR-0111	Escherichia coli	+				+							+											+																		+				+
AMR-0112	Escherichia coli																										+												+
AMR-0113	Escherichia coli		+																				+															+								+
AMR-0114	Escherichia coli		+																								+											+
AMR-0115	Escherichia coli	+				+							+											+														+				+
AMR-0116	Escherichia coli												+											+
AMR-0117	Escherichia coli																									+
AMR-0118	Escherichia coli																									+
AMR-0122	Escherichia coli					+																		+																		+
AMR-0130	Escherichia coli	+				+							+						+					+													+					+
AMR-0136	Escherichia coli												+													+
AMR-0138	Escherichia coli	+																									+												+
AMR-0142	Escherichia coli												+													+
AMR-0143	Escherichia coli	+																									+											+
AMR-0147	Escherichia coli																						+
AMR-0148	Escherichia coli	+															+										+											+
AMR-0149	Escherichia coli	+				+																		+																		+
AMR-0175	Escherichia coli												+		+			+								+								+
AMR-0178	Escherichia coli														+			+								+								+
AMR-0180	Escherichia coli												+		+			+								+								+
AMR-0182	Escherichia coli														+			+					+												+
AMR-0183	Escherichia coli	+				+			+	+														+									+									+
AMR-0187	Escherichia coli		+										+		+			+		+					+									+												+
AMR-0188	Escherichia coli												+		+			+								+								+
AMR-0190	Escherichia coli		+										+		+			+								+								+												+
AMR-0192	Escherichia coli									+														+										+
AMR-0193	Escherichia coli	+													+			+						+											+											+
AMR-0194	Escherichia coli												+		+			+					+											+
AMR-0195	Escherichia coli																							+										+
AMR-0200	Escherichia coli	+											+		+			+						+		+								+
AMR-0201	Escherichia coli										+					+					+						+					+
AMR-0204	Escherichia coli														+			+									+					+									+					+
AMR-0205	Escherichia coli		+	+							+				+			+										+						+		+									+	+
AMR-0207	Escherichia coli												+		+											+								+
AMR-0209	Escherichia coli		+			+				+			+		+			+			+			+								+									+	+				+
AMR-0212	Escherichia coli	+				+							+											+										+								+
AMR-0214	Escherichia coli												+		+			+								+								+
AMR-0215	Escherichia coli		+										+		+			+		+					+									+												+
AMR-0216	Escherichia coli												+		+			+								+								+
AMR-0218	Escherichia coli	+				+							+											+										+										+
AMR-0219	Escherichia coli		+				+			+	+										+						+						+													+
AMR-0220	Escherichia coli		+							+					+			+									+					+														+
AMR-0221	Escherichia coli	+				+							+											+										+								+
AMR-0222	Escherichia coli	+														+											+							+
AMR-0223	Escherichia coli																						+										+													+
AMR-0225	Escherichia coli		+												+			+									+					+									+					+
AMR-0233	Escherichia coli		+							+					+			+									+								+											+
AMR-0241	Escherichia coli														+	+		+			+											+
AMR-0242	Escherichia coli																						+											+
AMR-0243	Escherichia coli		+										+		+			+						+										+												+
AMR-0246	Escherichia coli												+		+			+								+								+
AMR-0247	Escherichia coli	+				+																+													+							+	+
AMR-0249	Escherichia coli	+				+							+											+										+								+
AMR-0251	Escherichia coli		+								+					+		+									+		+
AMR-0254	Escherichia coli		+										+		+			+			+		+											+												+
AMR-0256	Escherichia coli		+	+							+				+			+										+						+		+									+	+
AMR-0261	Escherichia coli												+		+			+								+								+
AMR-0262	Escherichia coli	+				+							+											+					+													+
AMR-0263	Escherichia coli														+		+	+									+								+														+
AMR-0265	Escherichia coli		+												+			+									+					+														+
AMR-0268	Escherichia coli														+		+	+									+								+												+
AMR-0273	Escherichia coli																																	+
AMR-0274	Escherichia coli		+			+							+		+			+						+										+								+				+
AMR-0276	Escherichia coli		+												+			+									+					+									+					+
AMR-0277	Escherichia coli		+							+					+			+							+		+							+												+
AMR-0279	Escherichia coli												+		+			+								+									+
AMR-0283	Escherichia coli														+			+									+						+													+
AMR-0284	Escherichia coli	+				+							+											+										+								+
AMR-0287	Escherichia coli												+		+			+								+								+
AMR-0288	Escherichia coli		+										+		+			+					+											+												+
AMR-0289	Escherichia coli	+				+																		+										+								+
AMR-0291	Escherichia coli												+		+			+								+									+
AMR-0296	Escherichia coli		+								+																+					+
AMR-0298	Escherichia coli												+		+			+								+								+
AMR-0300	Escherichia coli												+		+			+								+								+
AMR-0301	Escherichia coli												+		+			+								+									+
AMR-0302	Escherichia coli		+		+				+														+							+																+
AMR-0307	Escherichia coli		+								+				+	+		+									+								+
AMR-0311	Escherichia coli																							+					+
AMR-0325	Escherichia coli	+				+							+											+										+								+
AMR-0326	Escherichia coli												+		+			+						+								+										+
AMR-0333	Escherichia coli												+		+			+																+
AMR-0339	Escherichia coli		+			+				+			+		+			+			+			+								+									+	+				+
AMR-0340	Escherichia coli	+				+							+											+										+								+
AMR-0344	Escherichia coli																																+													+
AMR-0345	Escherichia coli																									+								+												+
AMR-0347	Escherichia coli		+				+			+	+										+						+						+													+
AMR-0348	Escherichia coli	+				+							+											+										+								+
AMR-0349	Escherichia coli		+							+					+			+									+		+																	+
AMR-0351	Escherichia coli		+										+		+			+					+											+												+
AMR-0352	Escherichia coli	+				+																		+										+								+
AMR-0353	Escherichia coli		+												+			+									+						+													+
AMR-0354	Escherichia coli																										+								+
AMR-0357	Escherichia coli		+								+																+					+
AMR-0358	Escherichia coli										+				+	+		+									+				+															+
AMR-0360	Escherichia coli																														+															+
AMR-0361	Escherichia coli		+						+	+					+	+		+									+					+														+
AMR-0371	Escherichia coli		+									+			+	+		+									+				+
AMR-0379	Escherichia coli																																	+
AMR-0380	Escherichia coli															+											+							+
AMR-0386	Escherichia coli												+		+			+								+								+
AMR-0387	Escherichia coli		+			+				+			+		+			+			+			+								+									+	+				+
AMR-0390	Escherichia coli	+				+							+											+										+								+
AMR-0391	Escherichia coli																									+								+
AMR-0393	Escherichia coli														+			+								+								+
AMR-0394	Escherichia coli	+				+							+		+			+						+		+								+								+
AMR-0397	Escherichia coli		+										+								+													+												+
AMR-0398	Escherichia coli	+				+									+			+						+										+								+
AMR-0400	Escherichia coli					+			+															+										+								+						+
AMR-0401	Escherichia coli		+																				+											+												+
AMR-0410	Escherichia coli	+				+																		+				+						+								+
AMR-0413	Escherichia coli	+				+																		+				+						+								+
AMR-0414	Escherichia coli	+				+							+											+										+								+
AMR-0418	Escherichia coli		+						+	+													+								+															+
AMR-0425	Escherichia coli					+									+			+						+										+								+				+
AMR-0426	Escherichia coli		+										+		+			+																+												+
AMR-0427	Escherichia coli												+		+			+								+								+
AMR-0429	Escherichia coli		+						+	+																	+					+														+
AMR-0437	Escherichia coli		+			+				+					+			+			+			+								+										+				+
AMR-0438	Escherichia coli														+			+								+								+
AMR-0441	Escherichia coli					+			+															+										+								+						+
AMR-0442	Escherichia coli	+				+							+											+										+								+
AMR-0444	Escherichia coli																														+															+
[truncated: 40 more columns]
